# Supplementary material for: Data regarding the sensibility to proteolysis of a natural apolipoprotein A-I mutant
Source: Data Brief. 2020 Jul 3;31:105960. doi: 10.1016/j.dib.2020.105960 (PMC7352074; doi:10.1016/j.dib.2020.105960)
Supplement: Supplementary Data S1 — Supplementary Raw Research Data. This is open data under the CC BY license http://creativecommons.org/licenses/by/4.0/ [file mmc1.xlsx]

## Sheet: chymotrip
	Relative Int gel 1	Relative Int gel 2	Relative Int gel 3	Mean	sd
Wt 0	1	1	1	1	0
Wt 15	0.759993	0.980038	0.958392	0.899474	0.121278
Wt 30	0.68646	0.918255	0.920969	0.841895	0.134617
Wt 45	0.639766	0.892214	0.879427	0.803802	0.142203
Wt 60	0.607632	0.884023	0.838292	0.776649	0.148148
L60R 0	1	1	1	1	0
L60R 15	0.675892	0.942333	0.971681	0.863302	0.162964
L60R 30	0.605404	0.941128	0.896322	0.814284	0.182278
L60R 45	0.607522	0.896603	0.831199	0.778441	0.151589
L60R 60	0.532879	0.571763	0.444785	0.516476	0.0650585

## Sheet: mmp 12 
Proteins	Relative Int gel 1	Relative Int gel 2	Relative Int gel 3	Mean	sd
wt 0	1	1	1	1	0
wt 15	0.799733	0.945212	0.954181	0.899709	0.0866976
wt 30	0.782209	0.787073	0.852727	0.807336	0.0393849
wt 45	0.755386	0.679208	0.817095	0.750563	0.06907
wt 60	0.747088	0.65347	0.797863	0.732807	0.0732484
L60R 0	1	1	1	1	0
L60R 15	0.792236	0.886671	0.91006	0.862989	0.0623797
L60R 30	0.760398	0.535721	0.636582	0.644234	0.112534
L60R 45	0.546143	0.407685	0.476926	0.476918	0.0692292
L60R 60	0.408392	0.317292	0.410086	0.37859	0.0530926
